# Supplementary material for: The Junction Between nsp1β and nsp2 in the Porcine Reproductive and Respiratory Syndrome Virus Genome Is a New Site for the Insertion and Expression of Foreign Genes
Source: Viruses. 2025 Apr 30;17(5):656. doi: 10.3390/v17050656 (PMC12115618; doi:10.3390/v17050656)
Supplement: Supplementary file 1 [file viruses-17-00656-s001.zip]

Archive with 1 entries (1 files):
- viruses-3544457-supplementary.pptx
